# Supplementary material for: Evolutionary dynamics of a conserved sequence motif in the ribosomal genes of the ciliate Paramecium
Source: BMC Evol Biol. 2010 May 4;10:129. doi: 10.1186/1471-2148-10-129 (PMC2874801; doi:10.1186/1471-2148-10-129)
Supplement: Additional file 1 — Lists of motif-containing and motif-free ribosomal genes. The lists include the name of the ribosomal genes and their corresponding 3'UTR sequences with/without the GUACAUUA motif, with the single-nucleotide degenerate GUACAUUA variants and the consensus DUAYAWUW motif. The list includes also the (putative) orthologous 3'UTR sequences from P. biaurelia. [file 1471-2148-10-129-S1.XLS]

## Sheet: Ribosomal 3´UTRs with and witho
100 ribosomal 3´UTRs with GUACAUUA
P. tetraurelia_Gene_model	P. tetraurelia 3'UTR sequence	P. biaurelia _Putative orthologous 3'UTR sequence
GSPATP00000039001	TGTTATGAATTTAAAAGTACATTAAGTCAATTCTACAATTATAAATTATGCTTGCAA
GSPATP00000161001	TTGCATTATTAATACATTATATCGCACAAAATTGGTACATTAATATATATTTAATTAAA
GSPATP00000294001	GGGAATCGTAGTGAGATATATGTACATTATAAATATTAATTTTACATTCTCCCCAATAAA
GSPATP00001042001	TTTATGGATTTAAAAGTACATTAAATTAATTTATATATATTTTTATTTT
GSPATP00001128001	TACATATAGTTCTATGTTTTAGTACATTAAATACACAAATACATGATCTTA
GSPATP00001157001	TTAATAATTTATTAAGTACATTAAAAATAATAAATGGACTAATTATGGTTTAA
GSPATP00001398001	TTTATTAAAATATAGAAAAGTACATTAGAAATATTTTTTTTTT
GSPATP00001490001	GTTTTTCTCTATTCATAGTACATTAGTAATAGATTTATCAAGTAATATTAA
GSPATP00002153001	GAATTTAATCACAGTACATTAAAAATAATATAAATATTAATGGAATTTAGTGCA
GSPATP00002566001	GTTTTTCTCTATTCATAGTACATTAGTAATAGATTTATCAAGTAGTATT
GSPATP00002645001	TTTATTAAAATATAGAAGTACATTAGAAATATTTTTTTTTGGT	tttattaaaatatagaagtacattagaaata
GSPATP00002863001	TTAATAATTTATTAAGTACATTAAAAATAATAAATGGACTAATTATGGTTTAATGAATGGTATAACTTCTAATTTATTTGTTAAAATTAAT
GSPATP00002896001	TACAAATATGTTCTATGTTTTAGTACATTAAATACACAATACATGTTCTT
GSPATP00002962001	TTAATAATTTATTAAAAAGTACATTAAAAATAATAATAAA	ttaataatttattaaaaagtacattaaacataataataaa
GSPATP00003215001	TTTATTAAAATATAGAAGTACATTAGAAATATTTTTGTTGGCCACATATAA	tttattaaaatatagaagtacattagaaatattttt
GSPATP00003399001	TGTTATGCATTTAAAAGTACATTAAGTTATTTCTACAATTATTATTAAGCTTCAAATT
GSPATP00003502001	TTGCATTATTAATACATTACATTGCACAAAAAAAGTACATTATTATTATTTAAATTAA
GSPATP00003615001	GGGAATCGCAGTGAGATATATGTACATTATAAATATTAATTTTACATTCTCCCCAATAAA
GSPATP00004526001	AAATTTTATATCATAGTACATTAAAAAATATAAAATATTAA
GSPATP00004665001	TTAATAATTTATTAAAAGTACATTAAAAATAATAAATGGACAAATAACCATTATT	ttaataatttattaaaagtacattaaaaataataataaatggacaaataaccattatt
GSPATP00004883001	TTTATTAAATATAGAAGTACATTAGAAATATTGTTTGTTGGCCACATATAA	tttattaaatatagaagtacattagaaatatt
GSPATP00006612001	AAATTTAATCACAGTACATTAAAAATAATATAAATAATTAA
GSPATP00007331001	AAAATACAATCTATAATACATATAAGTACATTAACTTGTTATTTTCATGTAAAA	aaaatataatctataatacatataagtacattaacttgttatttttcatgtaaaa
GSPATP00007386001	TAAACACCATCATTCGTACATTAATATTCAAATATTGAATGCAAAGCATCTTTGTAAA	atcattcgtacattaatattcaaatattgaatgaaatgcatctttgtaaa
GSPATP00007529001	TTTATAATACATCACAGAAGTACATTATTAAACATACAGAATTATAATCATAAA	tttataatacatcacagaagtacattattaaacatacagaattatagtcataaa
GSPATP00007600001	TTTAATCAAGCTATTATTACAAAATAGTACATTAAATTTTCACATAATCTTATTCA
GSPATP00008133001	TATCATTAGTACATTAATGTTGCACAGAATAATTTATATATATTAATTCA	attagtacattaatgttgcacagaataatttatttatattaat
GSPATP00008251001	TTTCATTTATATTTGGTACATTATAAAATATTCCAATCTTTTTCGA	tttcatttatatttggtacattataaaa
GSPATP00008462001	TTCATTAACAATCATAATAGTACATTATTATAATACTTAGATAAA
GSPATP00008482001	AAATGAATACAAAATCGTACATTAATATTTAATATATATTTATAAATATATGTAA	aaattaatacaaaatcgtacattaatatttaatatatat
GSPATP00008856001	TATTATGGATTTAAAAGTACATTAAATTAATTTATATATATTTTTATTTTT
GSPATP00009374001	CATTTTTATTATCAATACAAGTACATTAGCATTTAAATC	tttattatcaatacaagtacattagcatttaaatc
GSPATP00010082001	TTGTTTAAAGTACATTAATAAATAAAAATTATAAAATATTTGTCCAGGTTGA	ttgtttaaagtacattaatatataaaaaataaaaaatatttgt
GSPATP00011619001	GATTGATATATAAAAATGGTACATTATATATGTCTATCTATGCTTTAAT
GSPATP00011814001	TATAATAAGTACATTATTGTTGCACAGAATAATTTATTATATTAATTTATCACTA	tataataagtacattaatgttgcacacaataatttatttatattaatttattacta
GSPATP00011927001	TTTCATATATATTTGGTACATTATAAAAATATCCCCAATCTAATACAATATTA	tttcatgtatatttggtacattataaaaatattccctatctaata
GSPATP00012055001	TTCAATAACATCATATTCAAGTACATTATATAAAGTTCATATTATTTTA
GSPATP00012332001	AAATGATATTATAAATAAAGTACATTACATAAAAGCATTTATAACTCATTACAAAAA
GSPATP00012960001	TTCATTTATAATAATAATAGTACATTATTCTTAACTAGTATATTTATTAA
GSPATP00013516001	TTAATAAATCAATAGTACATTATATAAAAATCGATAATTTTCTTCAAA
GSPATP00014846001	TTATCATGTTTTTTTATTAATAGTACATTAGTTTTCACATCAATTCTTTT
GSPATP00014890001	TTGATATAACAATACAATACATAAGTACATTATATAATAAATAAAGTTAATCA	acaatacataagtacattatataataaataaagttaatca
GSPATP00014929001	TAGATTTAATATGTACATTATTATACAACATTAACTAGTTAATGTTTTATAAA
GSPATP00015011001	TTAAACGCCTTTGTTCGTACATTAATATTCA
GSPATP00015071001	AAAATACAAAAATATTATACACATAAGTACATTAACTTTTAATTA	aaaatattatacacataagtacattaacttttaatta
GSPATP00015126001	TTCATCAGGCTATTATTACAAAATAGTACATTAAATTTTCACACAATCCTTCATCA
GSPATP00015195001	TTTATTATACATCACAGAAGTACATTAATAAATATACAGGATTACAGTCATAAA	tttattatacatcacagaagtacattaataaatatacaggattatagtcataaa
GSPATP00015224001	TAAATTATTAAATGTACATTAATATTACAATATAAACTACCTCTATAGA	aaattattaaatgtacattaataatacaatataaactacctc
GSPATP00015310001	TAACATCATCATTCGTACATTAATATTCAAATATTGAATGAAAAGCATC	taacatcatcattcgtacattaatattcaaatattgaatgaaaagcat
GSPATP00015359001	TAAATAAAATATATAATACATATAAGTACATTAACTTGAAATTTTTATGAAA	taaataaaatatataatacatataagtacattaacttgatatttttat
GSPATP00015488001	TTCAATAACATCATATTTAAGTACATTATTTAAAGTTCATAACTTTTACTATTA
GSPATP00015730001	AAATGAAAATAAAATCGTACATTAATATTTTAATAT
GSPATP00015765001	TTCAATTATATTATTAATAGTACATTATTCAATGCTGGCAAACTCATAATA	ttcaattatattattaatagtacattattcaatgctgccaaagtcataata
GSPATP00015869001	TTATTAAACATAAGTACATTAATATATACAAATTGTCACGTGTTAACA	ttattaaacataagtacattaatatatacaaattgacatgtgttaa
GSPATP00016116001	GCAATATATGATTTATGAATATATAGTACATTAATAGAT	gcaatatatgatttatgaatatatagtacattaatagat
GSPATP00016254001	GGTTATTATAAATGTTGTTTAAGTACATTATATATAAATAGTGACATTACTTATTA	ggttattataaatgttgtttaagtacattatatataaatagagatattacttatta
GSPATP00016440001	AAATGATATTATAAATAAAGTACATTACATAAAAAAATTTATAATTCAATAAAA
GSPATP00016795001	TTTAATAAATCAATAGTACATTATATAAAAATTGATAA
GSPATP00016818001	TATCATTATAAACAAGTAGTACATTAAATATTTATGTATTTATCTAAGTAACTGGATTTAAATTAA	tatcattataaacacgtagtacaataaatatttatgtatttat
GSPATP00017124001	GTGCATTTATACCACATTTAATAGTACATTATATATAAATATAAATATTGATATTTTTTA
GSPATP00017386001	CTTAAAATAAAATCAATTTATATAAATGTACATTAAGCAAACAATTCTAATTAAATGAGCTAACCCACTCACTTCGATCTAGATAACATTCAAATTTAACAAATATTAAATGAAATTTCTGAAAAATTTATAAATAATTAAAATTACTTCCCAATAGATTTCAGGACATTATAGACCAATTCAATTAAGATTATTAATTTTTCATCTACATTTGTGATTTATATATGGATAATAAATTAAATAATATTATAAAGT
GSPATP00019021001	GAGTTTAGTACATTATTATAAATATGTTATAAATGTTGTTGATTTGAATCCAA	agtacattattataaatatgttataaat
GSPATP00019227001	AAATTTTATATCATAGTACATTAAAAAATATAAAATATTAA
GSPATP00019333001	CTTAAAATAAAATCAATTTATATAAATGTACATTAAGCAAACAATTCTAATTAAATGAGCTAACCCACTCACTTCAATCTAGAGAACATTCAAATTTCACAAATTTTAAATCAAATTTCT
GSPATP00019714001	AAATGATATTATAAAATAAAGTACATTACATAAAATAATGATAAAATTAATAAATA
GSPATP00019852001	GTTTTTATTATCCATACAAGTACATTAGCATAGCATTTATCAATAA
GSPATP00020665001	TTGTTCTTTTTAAGTACATTAATATATAAAAACATCGTAATCATTTAATCAAATATTATTCACAAAA
GSPATP00020717001	TGAAAGAAAAAGTACATTATACATTATACATTAATTGTGTTATTTTCTTAA	aaaagtacattatacattatacattaaattgttttatttttttaa
GSPATP00020767001	TCAATATGACATTTTGTTAGTACATTAATAACAGATCAAATAATATTTATATTGTGGTAA	tcaatatgacattttgttagtacattaaatcatagatcaaatattatttatattgtggta
GSPATP00021914001	TCAATATGACATTTTGTTAGTACATTAATCAAAGATCAATTATATTATTTTATATTGTGGTAA	tcaatatgacattttgttagtacattaattacagatctattttatta-tttatattgtgg
GSPATP00021969001	TAAAAGAAATTGTACATTAAACATTATACATTAATTTGTGTTAAATA	aattgtacattatacattatacattaatttgtgtta
GSPATP00024194001	TTTCATATATATTTGGTACATTACAAAATATCCCCTTATCTATTCTATTATTTG	ttcatatatatttggtacattataaaatat-cctttatctattctattatt
GSPATP00025048001	GCAAACAATTTAATCAATATAGTACATTATTAATAATACAAATAAATCAA
GSPATP00027210001	TTGTTCTTTTTAAGTACATTAATATATAAAAACATCGTAATCATTTAATCAAATATTATTCACATAAA
GSPATP00027626001	TGATCATAAAATATCAATAGTACATTATAATAAAAAACAAACTAATAATAAGCACA	tgatcataaattatcaatagtacattataat-aaaaacaaactaattataa
GSPATP00027764001	AAATGAAAATAAAAATCGTACATTAATATTTAA
GSPATP00027797001	TTCAATTATATTATTAATAGTACATTATTCAATGCAGGCAAAATATTAATTAATTAAGCA	ttcaattatattattaatagtacattattcaatgatggcaaaaaatta
GSPATP00027873001	GTTAAATTTAAAAATATATATATATGTACATTAATTTCCAGAAATTAAATAAAAGAA	gtacattaatttccagaaattaaataaaagaa
GSPATP00027882001	TTATTAAACATAAAGTACATTAATATTCAAATTGAAATGTTTAAA	ttattaaacataaagtacattaatattcaaattaacatgttt
GSPATP00028153001	GATTATAATTTAAGTACATTACATGATATACATATATAATTTTGGATGA	ttataatttaagtacattacatgatatacatatataattttg
GSPATP00030393001	GACATATATAATATATACATATTAGTACATTAATAGATAAAAA	gacatatataatatatacatattagtacattaatagataaaa
GSPATP00031751001	TTAAACACCTTTGTTCGTACATTAATATTCA
GSPATP00031806001	AAAATACATAATATTATACACATAAGTACATTAACTTTTAATTA	aaaatacaaaatattatacacataagtacattaacttttaatta
GSPATP00032514001	CACATTTGCATCAGTACATTATATATTTAATATGTCTTCGATGAATAATAGAAA
GSPATP00032798001	TGATCATAAATATTAATAGTACATTATAATAAAACAAACTAATAATAATTAGCATAT	agtacattataataaaaacaaactaataataattagcatat
GSPATP00033257001	TTTTTTTAGTACATTAGGACATTAAAAATACACATATTATTTTATTATATTAAATCAAAAATAAA	agtacattaggacatttaaaatgcatatgttattttattatattaaatcaaaaataaa
GSPATP00033920001	CACATTTGCATCAGTACATTATAAATTTAATACGCCTTCAATGAATAAAAGAAA
GSPATP00033925001	ACAATATTTTACACATATAGTACATTATATAATAATTATATAAATGATTAATAA	aatattttacacatatagtacattatataataat
GSPATP00034269001	GAAATATATGATATATGAATATATAGTACATTAATAGATTACATCAACAGATTGCAAAT	gaaatatatgatttatgaatatatagtacattaatagattatattcacagattgcaaat
GSPATP00034396001	TTTAAATCAAATGCTTAATAAATAGTACATTAATGTTTAATATTTAACAAGAA	tttaaatcaaatgcttaataaatagtacattaat
GSPATP00034952001	GGTTATAATTTAAGTACATTACAACAAATATATATAATTTTGCATGAGCATTCAA	aatttaagtacattacaacatatatatatataattttgcatgagcattca
GSPATP00035209001	GTGCATTTATACCACATTTAATAGTACATTATAAATAATATAAATATTTTATATTGTTA
GSPATP00035349001	TATTTTCATAAATTCGTACATTAAACAATAATATTTTCTACACAATATATATAAATAA
GSPATP00036235001	GCAAACAATTTAATCAATATAGTACATTATTAATAATATAAATAAAATAAA
GSPATP00036522001	TATTTTCAGAAATTCGTACATTAAACAATAATATTTTCTACATAATAATATATATA
GSPATP00037063001	TAGCAATTTATTGAAATTAAAAGAGTACATTATAAAATTATATATAAATAATGATTCTGA
GSPATP00038066001	TAGATATACCTTATGTACATTAATTATATAACATTAATCGGGTAAGGTTAAA
GSPATP00038095001	TTGATATAACAATACATAAGTACATTATATAATAAATAAGGTAATTTTCTATAATA	ttgatataacaatacataagtacattatataataaataaggtaattttc
GSPATP00038894001	TATTTTCAGAAATTCGTACATTAAACAATAATATTTTCTACATAATAATATATATA
GSPATP00039392001	GGTTATTATATAAGTTGTTTAAGTACATTATATATAAATAGAGATATTACTTATTA	ggttattataaacgttgtttaagtacattatatataaatagagatattacttatta
224 ribosomal 3´UTRs with single-nucleotide degenerate GUACAUUA variants
P. tetraurelia_Gene_model	P. tetraurelia 3'UTR sequence
GSPATP00000180001	GTATATTAATCAAATATAATAATAATTAAAATATG
GSPATP00000232001	AAACAATTTATTTTAAGCATAAGTACAATATTATCTATTTAATATATTTATTTT
GSPATP00000288001	TTAATAACATACAGTAGATTATTTACATACAATAAAACAATTAAAATTAGCAATCCCTAA
GSPATP00000332001	ACAACTTATATTCCCTTTTTGTCAGTATATTAAGAATA
GSPATP00000531001	TCATCATGATTATTTAGTACAATAACAATAAATTAAATAACATAAATTC
GSPATP00004327001	GATTTAAGTACAATATTATAAATATGTTATAAATGTTTGTTGATTTTGGAA
GSPATP00004346001	GATATATTAGTATATTAAATAATAAATAATAAAATAAATAGATTTTTCATA
GSPATP00004417001	TTTCATCTGTACAATATATAAACATACATTAAATTACAATTAATATATTTATATTA
GSPATP00004584001	TTGAACAGTAATTATATATACATTAATAAATAAATAAATCAATTATTTCA
GSPATP00004591001	TTAGTGATAATATTAAATAATACATTAAATCTAAATACATTAATATAATTAGTAATA
GSPATP00027616001	TACATTAACATAATACATTAAAACATAAATAAATTCCATCTACATATTTT
GSPATP00027631001	CATTGAATATTATAAAGTATATTATGACATATATTTATATTGTATTATGGCTTATAAAA
GSPATP00027774001	TATGAAAACAAATAAACAGTACAATAATAAACATATACATTATTCTTATTTAA
GSPATP00027775001	AAAGTAAAATTACATTACATTA
GSPATP00027803001	GCAATAATATTTAAGTACAATACAAATAAATACATGAAATAACAATCAA
GSPATP00027998001	GAGTATTTTATCTGTACAACATATAAAACAAGTATATTAATGTATATTTATCGTAA
GSPATP00028332001	TAACACATATTATAAAAACATGTACATTTAATTTAGTAAATTCAAAATTTAGACAATATT
GSPATP00028338001	TTTACATAATTGTACAATACAATAATATATAAATAAGTTTATTATTT
GSPATP00004833001	TTATACATTTTAGTACATTCATATACATATATTAAATATTTTATCATAAAT
GSPATP00004837001	GTAGAGATAATAAAGTGTACATTTACAATAAAATATTTAAAATAATCAATTAATATGC
GSPATP00029370001	TATATATATTACAAACATACATTAATCAATTTGAATTTCCTCAA
GSPATP00029494001	CAAGAATGCATAAATTATAGTATATTATAAATTAGAATTTAAATAATATTTAACATA
GSPATP00029600001	GCTCACAAAATAATTTATCAAAGTACAATAATAATATATATTTATTCATTCACTATTTTCTTTAA
GSPATP00029722001	GATAATATCAAAATTCAGTATATTATAATGGATCTTCTTTATTTTTATA
GSPATP00029772001	TGTTATATAATATAAGTACAATATACATTGCGAATTAATGTAAACGATTATAA
GSPATP00030784001	AATACATTATTTTTGTTAGAGCATTAAATATTTAAGTCTATTTCTTCTATTTCCATATCTCTCTGTT
GSPATP00030889001	TTTTATTACAATGTACATTCATAAACATACAATATAAATAATTAAATAA
GSPATP00031503001	TTTAAAATCAAATGCTTAATAAATAGTACATCAATATGTTA
GSPATP00031730001	TGAACATTAATAAGTATAGTATTATAGGCATAAAAATAAAATAATTTTA
GSPATP00031748001	TTCAATTATATTAAAATCAGTACAATATTGACATGGCAATATGTAAATAAT
GSPATP00031763001	TATTTACATATTTAGTACAATAATCAATAATTGTTATCATAATTATATAA
GSPATP00031914001	GATTTACAATAGTATAAGATACATTAAGTATTTAATAATCATAAACATA
GSPATP00031920001	TTCCAATATTGTACAATACAATATATAAATACATTATTTTATTTTTAATTAAAA
GSPATP00031923001	AAAAATATAATAAAATCATGTACATTTAATCTTTATAATGTAATAA
GSPATP00005534001	ACATCCTATTTTAGTACAATATTCATCATATAATAATATTTAATTATACCTATTTA
GSPATP00005602001	TTCACGTATATTAATTACATAA
GSPATP00005617001	TCATTGTTATAATATACATTCAATAAGTACATTCTTATATTTTTCAAATA
GSPATP00005795001	TAGTACAGATACATTAAATATATAAATTGAAGATCTCTAAAAAA
GSPATP00032470001	TTTGCATGGATATCTATATAGTACAATATCAAAATAATTTATGCATTAATTTAA
GSPATP00032491001	GATTTATTATCTATAATAGTACAATAAAATTTAGGATTTAAAACAAATTTGATCCTCTATAATATTCATACTGGATCATAATCTAA
GSPATP00032509001	AAAATATTTTATACATATAGTACATTGTATAATAATTATATAAATGATTAATAA
GSPATP00032635001	AAAACACATATTATAAAATCATGTACATTTAATCTAGTAAATTAAAAACTCAGAA
GSPATP00032640001	TTTACATAATTGTACAATACAATATATTAAATATGTTTCTTAAA
GSPATP00032804001	TACATTAAAATAATACATTAAAAAATAAATAAATTCCATATATATATTTTTATTTTCTTAAATCATTGAAATTTCAAAATTCTTCA
GSPATP00033079001	AGTTATCTAGTACATATATATATACATTAAAATTATTAAA
GSPATP00033458001	AAAAGCTTAATATAAAATAAGTATATTAATCATGTGAAATACAAAATCAAAATCTTTCTA
GSPATP00033490001	AATATATATTATCTAGTATATTAATACACAATTTATCAAATAATAAAATC
GSPATP00033765001	AATAATATAATAAAATCATGTACATTTAATCTTTATAA
GSPATP00033770001	TTCCAATATTGTACAATACAATATATAAATACATTATAATTATTTTCAATTTAA
GSPATP00033778001	GATTTACAATAGTATAAGATACATTAGTATTTAATAATCATAAACATA
GSPATP00006100001	TCGAATAAATCAGTATATTACAAAAAAATATGTTAATAAAATTAAATAGTTTTA
GSPATP00006197001	TGATGATGATTTAGTACAATATTAATAATA
GSPATP00033946001	GATTTATTATCTATAATCGTACAATAAAATTTAGGATTTATAATAAATTTGATCTTTTT
GSPATP00033968001	TTTGCATGGATATCTATATAGTACAATATCAAAATATTTATGCATTTAATTTAA
GSPATP00006255001	AATTGATACATACAATCGTACAATATATATAAATGGTTCATTTCAA
GSPATP00006328001	TTATTCCAAGATATTATCGTACAATATAAAATATTATAAATCAAATAAACTT
GSPATP00006541001	TTAATTTCTGTTGTACAATATAAATAAATATATGCATTTTCTTTTAA
GSPATP00035227001	AAAGCGTTTAGAAATTTGATAAAATAATATATATAGAAATAAGTACAATAAGATTTATTAATTATTAATA
GSPATP00035274001	TACAATATTACATTAAATAAACATATAAAAATATAATTTTTATTTTAA
GSPATP00035673001	TCTATATATTACAAACATACATTAATAAATTTAAATTTCCTATTCAA
GSPATP00036014001	CAGTACAATAACAATCCATTAAATATATTTATCTAAA
GSPATP00036169001	TATTGATTATCTATAATCGTACAATAAAATTTA
GSPATP00036190001	TTCAAATTATATTTGCATACATATAGTACAATATATATATATTTGATATATGATGAGAA
GSPATP00006582001	TTCGTGACATTATAAGAAATAATACATTAAACATCAATACATTAATTTATATCTCA
GSPATP00006588001	TTGAACATTAATTATATATACATTAATAAAAAATATCAATTATTTAACAAAGTTTTCATATTATATC
GSPATP00006643001	TAAACTTGCAATATATTCAAGTATATTAATAAACAAACATTTTCTCATTTGTTAATCATCCCTTCATCTTTTATTTACTTTTGAATTTATGGATATAATAATGACCAAAACTTTCTAAATCAATAAAATTTAA
GSPATP00006793001	GCATATATTAGTATAAGTATATTAAAATAAACAAATCGAACAATTAATGAA
GSPATP00006826001	TATATAATTACCCTCATTTAAGAACATTATAAACAAGACAATTTATACTAAAT
GSPATP00006870001	ATATAATTACATAAGTATATTACATTACCCATCTATTATTTTCTA
GSPATP00036818001	TACATTAATACAATACATTAAAATATAAATCATTAACA
GSPATP00037043001	TACAATACAATATTACATTAAATACATATAAAAACATTTTATATGGCCATCTA
GSPATP00037055001	TCAATTTATATTTAGATATAAGTACAATAATATTTATATGTGTTTAATA
GSPATP00037158001	TATATCTAAAACATACATACATTATAATATCTGAATATCTTACATTTATGA
GSPATP00037364001	TACAATACAATATTACATTAAATACATATAAAAGCAGTTTATGTTTGTCTAT
GSPATP00037373001	TAAATTTATATTTAGATATAAGTACAATAATATTTATATGTGTTTAATAATTACTCAATAA
GSPATP00007122001	TCATGATGTACACATATAAATAACATACATTAAATGCTTCATATCAATATA
GSPATP00037642001	TTACGATCATTAATTATATTTTAGTACAATAGAAAATAAACATATTTCAATAATATAAA
GSPATP00037788001	TTGAACAGTAATTATATATACATTAATAAATAAATAAATCAATTTATTTTATGAATAAGTA
GSPATP00037797001	TTAGTGATAATATTAAATTATACATTAAACATAAATACATTAATAATTTTA
GSPATP00037919001	TCATGAAACAATAGTATATTAATAATACATACACATAAATAAACAAACATTTTAAATGCA
GSPATP00038107001	ATTCACATATACAATATACAATAATACATTAATCAAGTTTTAATT
GSPATP00007379001	AAAGTTAAATAAAACATACATTATATTATACATGTACATTGAATATTTATAATATGATAATGATATTTAATATCTAACCACTA
GSPATP00007381001	TATATACATATTTAGTACAATAAAAAATGTTGTTTATATGAAAAA
GSPATP00007397001	TCAATTATATAAAATAGTACAATATTGATATAGCAATTGTAAATATCAACCATTATCAGATTTATACATCATA
GSPATP00007548001	AAATACACACATACACAATACAAAATAATACATTAATCAATTTTAATTATTTCAATATATATATATAT
GSPATP00007640001	TATATATTATATAAGTACAATAAAAAATGCAAACTTATTAATCCTTATT
GSPATP00007690001	GATCAATTTATCATAAGTATATTAAAAATATAAAATA
GSPATP00007731001	TATATTTTATGTACAATATATAGACAGACATATAATCA
GSPATP00007745001	ATGTGTCAAGTGTAAATTAAAGTGGTTGAAAGTTATTAAGAGATGCAAGACTATTGTCTTTGTTGATGCTAATTAGCTCAAAAAATAATAAGAGGCCAAGAAGAATGCTAAATGAGATAATATAGTATTATAATCAGATAAATTATGTTTATTTAGGAACGA
GSPATP00007905001	TAGTACAAATACATTATAAATATATATATTGAAGACCTCCATAAA
GSPATP00000796001	GCAAAAATAATAGCTATTCGTCAGTATATTAATAATAGATTAGTATTTGCTTTTATCATACAGTTAT
GSPATP00000830001	TTAATACAATACAGTAAATTATTCAAACAAATAAGATAATTT
GSPATP00000890001	GAATAATATTTTAGCATAAAGTACAATATTATAAATCTACTCTGTTTGCA
GSPATP00000917001	GTATATTAATACAATAAATAATAATTTAAAATAA
GSPATP00000925001	TTTCATCATCAATACATTAAATTGCATAATAATAGTACATCCTAGAAAA
GSPATP00007973001	CAGTACAATAACAATCCATTAAATATATTTATCTAAA
GSPATP00008155001	TCACGTATATTAATTACATAAAATATAATAAGAATACATTTTATCAA
GSPATP00008227001	ACATGTTATTTTAGTACAATAATCATCATATAATAATATTTAATATTAATTAATC
GSPATP00008297001	TCATGAAAACAATAGTATATTAATAATACATACAAATAACATACAGTAAATAGGGTTATA
GSPATP00008352001	TTTATTAAACATCAAGAACATTAAAACCTGTCGATATTATTGTAACCA
GSPATP00008365001	TCCATTATATTAATATGTACATTTATTTCCAGAAATTAAATAAACCAAATTTATTTT
GSPATP00008455001	TGAGCATTAATATTTTAGTACAATATAATAAATACACCAAATAAAACATTAAGC
GSPATP00008477001	AAAGTAAATTTACATTACATTATTCAAACAAATAAAAAATCTATTCCATTT
GSPATP00008478001	TGTTTTAAGCATTTACATAGTACAATATATATATCTATATAATTACCTACATATT
GSPATP00008651001	TTAATACAATATAGTAAATTATTCAAACAAATAAATAAATAGCAA
GSPATP00008705001	AATAATATTTTAGCATAAGTACAATATTATAAATCTACTCTGTTTGC
GSPATP00008729001	GTATATTAATACAATAAATAATAATAATTTAAAATA
GSPATP00008737001	TTTCCATCATCAATACATTAAATTGCATAATAATAGTACATCCTAGAAAATATTGTTTTCATAAACACAATTTAAATTAAGATATTTA
GSPATP00009106001	GCATTTATTAAGTTTCATATAGTACAATAATAAATCAATAATAATAATCATTTAA
GSPATP00009445001	TATATTACATACATTATACCAA
GSPATP00009586001	AATTGATACATACAATCGTACAATATATATAAATGGTTCATTTCAATCACGCTT
GSPATP00009655001	TTATTCAAAGATTTTATCGTACAATATAAAATATTATATATCACATTAACTCTAA
GSPATP00009842001	TTAATTTCTGTTGTACAATATAAATACATATATGCATTTTCTA
GSPATP00009977001	TACATTATATACATTAAAACAACATTTGTCAATGTCTTTAGAATTATCTTT
GSPATP00010071001	TTCTGACAGTACATTTATTAAAGTAAAAAGCATAAAAAATACATCTAATATTTATTATT
GSPATP00010079001	ACATGTTTACATTAATAAAATAGTATATTAACAAATAATCATTAAAATTAA
GSPATP00010244001	AACATATCATCTAGTATATTAATAAAGAATTTAATAAATTAATAAAATCTCAAAA
GSPATP00010274001	AAAAGCTTCATATAAAATAAGTATATTAATCATGTGAAATACAAAATCAAAATCTTTCT
GSPATP00010378001	TTACGATCATTAATTATATTTTAGTACAATAGAAAATTAACATATTTAAAAATATA
GSPATP00001333001	GTCAATATAATATAGTGTACATTTACAATAAAAATATTTAATATAATTAATGCATA
GSPATP00001551001	AATATTACATACATTATTCCAAATATAGTCAATCTGATTTCTT
GSPATP00011063001	AATTGATATATAAAAATGGTACAATATATATATATGTCTATCTATGTTTTAAT
GSPATP00011127001	TCATTACCAAGATATTATCGTACAATAATAAATATTATAAATCAATATATTAAA
GSPATP00011273001	GAATACATTAATATTAGTATAATATCTAAGTTAATATGTTTTTCAATATTCTTGTCA
GSPATP00011389001	GAATACATTAATATTAGTATAATATCTAAGTTATTTATGTTTTCAATATCCTT
GSPATP00011551001	TCATTACCAAGATATTATCGTACAATAATAAATATTATAAATCAATATATTAAA
GSPATP00011830001	TCACGTATATTAATTACATAAAATATAATAAGTATACA
GSPATP00011896001	AAATGTTATTTTAGTACAATAATCATCATATAATAATATTTAATATAATTCATAA
GSPATP00012046001	TTTGTTTACAAATATAATACCGTACATTTATTAATAAATTTTCACTATTTTGCTAAA
GSPATP00012067001	AATCTATTTACATTACAGTACAATAAATCAATCAATTAAATTA
GSPATP00012074001	TATCATTAATAAACATAGTACAATAATATATATATTGATATACGTCAAGTG
GSPATP00012078001	GTTAAATATCAATACATTAATGCATTATCTTAATATATAAATAACAATATTTTAAATCATCTTTTA
GSPATP00012112001	TTTAATCATACATTAATATTTA
GSPATP00012720001	TCATGAAATACAAATAAAATTATCATACATTAAATTGCTAAATTCATATGTATAAA
GSPATP00012943001	AAATTAATTCAAAATCGCACATTAATATTTTAATATATATAA
GSPATP00012949001	TGTTTAAAGCATTTGCATAGTACAATATATATATCTATATAATTTCCTACATATTAA
GSPATP00012950001	AGAGTAAAATTACATTACATTATTCAAACAAATAAACAATCCATTCTATTT
GSPATP00012966001	TGAGCATTAATATTTTAGTACAATATAATAAATACACCAAATAAAACATTAATTTTA
GSPATP00013054001	TCCAATATATTAATATGTACATTTATTTCCAGAAATTAAATAAAACAAATTTATTTT
GSPATP00013124001	TCAAATTAAATAATCAAATGCACCAGTTGCTGCTGCTCCAGTGGCTGCTAAAGTTGAATAAAAACCAGCTGCTTAATAAGCCCCAGCTAAAGCTGAAGAACCAGAAGAGGATGTTGATATGGGAGGATTGTTTGATTGATCATGAAAACAATAGTATATTAATAATACATACAAATAACATACAGTAATAGTTTCA
GSPATP00013283001	TCATGAAATACAAATAAAATTATCATACATTAAATTGCTAAATTCATATGTATAAA
GSPATP00013506001	TTTGTTTACGATTATAATACCGTACATTTAATAATAAATCGAAAGCAATCTGGCACA
GSPATP00013536001	TATCATTATAAACACGTAGTACAATAAATATTTATGTATTTATCTAAGTAACTGGATATAAATTAA
GSPATP00013583001	TTAATAATACATTAAAATTTATCTATGAGATTACATGGTTGCTTTTAACAAA
GSPATP00013885001	TATCGTATACATAAATTATATAGTACATAAACACCCAATAACAAA
GSPATP00014066001	GAGTATTTTATCCGTACAACATATAAAACAAGTATATTAATGTATATTTATCGTAA
GSPATP00014204001	TATATCTAATACAAACATACATTATAAAATTTGAATTTCTTTCATTTATCAA
GSPATP00014469001	TAAATAAATCAGTATATTAATAAACAAAATAGAAAAATTCTA
GSPATP00014546001	TGATGATGGTTTAGTACAATATTAATAATAAAAATTAATTGCGAATAAGTATTCTAA
GSPATP00014625001	ACAAATAAATACATCAGTATATTATAAAAAATAAGTTAATATAAATAAAGAGTTTTA
GSPATP00014882001	AAATCACATATACAATATACAATAATACATTAATCAATTTTAAATTC
GSPATP00014990001	TGAACATTAAGTATAGTATAATAAGCATAATAATAAAATATATATATA
GSPATP00015006001	TTCAATTATATTAAAATTAGTACAATATTGACAAGGCAATATGTAAACCA
GSPATP00015096001	GATGTTATATTTTTATCTATATAATTGTATATTAACATTCAAATAT
GSPATP00015172001	AAATACACACATACAATACAAATAATACATTAATCAATTTTAATTATTTTCAATTTCAATAAGAAAA
GSPATP00015300001	TCAATTATATAAAACAGTACAATATTGATATAGCTATTGTAAAT
GSPATP00015313001	TATATACATATTTAGTACAATAAAAAATGTTGTTTATATGAAAAA
GSPATP00015315001	AAAGTCAAATAAAAACATACATTATATTATACATGTACATTTATTAATTAAAATA
GSPATP00015478001	TTTGTTTACAAATATAATACCGTACATTTATTAATAAATTTTCACTATTT
GSPATP00015506001	TATCATTAATAAACATAGTACAATAATATTTATATTTATATA
GSPATP00015541001	TTTAATCATACATTAATATTTAATTTATGGGATAGTATTGCTAAGT
GSPATP00015740001	TTTTAAACAAATAAAAAGTACAATAATAAACATATACATTATTTCTTATTTAA
GSPATP00015741001	AAAGTAAAATTACATTACATTATTCAAATACATTAACAATCACTTTTTTA
GSPATP00015772001	GCATTAATAATTTAGTACAATACAATAACACATGAAATAATAGTAATTTCCTAA
GSPATP00015856001	GTTATATAAAAAGAGAATATATATAAATGTATATTAATTTCCAGAAATTAAATAAAAGAA
GSPATP00015928001	TCATGAAATCATAGTATATTAATAATACATACACATAAATAAATAAACAAACAAACAATTTAAATGCTTAA
GSPATP00015986001	CAATTGAGTAGATTAATATCTATACAGTATAATAAATACATTAACTTATTAAATCA
GSPATP00016544001	TCATGACGTACACATATAAATATCATACATTAAATTGCTTAACATTTATATTATCTCAAA
GSPATP00002116001	TTTGTGACATTATAAGAAATAATACATTAAACATAAATACATTAATTTATATCTCA
GSPATP00002124001	TTGAACATTAATTATATATACATTAATAAAAAATATCAATTATTTAACAAAGTTTTCATATTATAT
GSPATP00002183001	TAAACTTGCAATATATTCAAGTATATTAATAAACAAACATTTTCTCATTT
GSPATP00002335001	AAATGTTAAAAAAGAAGCCAATAATAAGGTTGTCGCTCGTTAATCAAGAAAACAAGCTGCAAGATCTAAATTAGCTATTGGAGCATGAGAATATATTAATATAAGTATATTAAAATAAACAAATTGAACAATTAATGAA
GSPATP00002362001	TGTATAATTACCCTCATTTAAGAACATTATAAACAAGACAATTTATACTAAA
GSPATP00002415001	GTATAATTACATAAGTATATTACATTATCCATCTTTTTTTT
GSPATP00016786001	TTTGTTTACGATTATAATACCGTACATTTAATAATAAATCTAAAG
GSPATP00016809001	TGTTTTATTTATTCTTGTACAATATTAGAAACCTACATTATTCT
GSPATP00016873001	TTAATAATACATTAAAATTTATCTATGAGATGACATAATTGCATTCTATCTTAAAA
GSPATP00017049001	AGGAAACGTCTATTGATACAATACAATATTACATTAAATACACATATAAAAAATATAATTTTTTATTTTAA
GSPATP00017109001	TAAAATAATATATATAAGTACAATAAGATTATTGTTATGAATATAATTCAAA
GSPATP00017268001	CATATATTTAGTATATTAATAAA
GSPATP00017281001	TCAGCTTATTATAAAATAAGTATATTAATACATTTGAATTACAATAACCTGCATAAA
GSPATP00017400001	TTTAGATTCATTAATTATAGTACAATACAAATAAAGATAATTAATTAAAA
GSPATP00017876001	TATCGAATATATTATTTTACAGTACATAATAATAGCATTTACATTCAAATAACTTCCA
GSPATP00018009001	TGCTTAGTACAATAATAAATATATTATATAAAACAATATAAAAAGTCTAATGTCTATCAATTAATA
GSPATP00019038001	GATATATTAGTATATTAAATAATAAAATAAATAGATTTTACACATTTCATAC
GSPATP00019112001	TCTCATCTGTACAATATATAAACATACATTAAATTACAACTAATACATTTATATTA
GSPATP00002513001	ATTATTACATACATTATTCCAAATATAGTCAATCTGATTTCTT
GSPATP00002709001	GTCAAAATAATATAGTGTACATTTACAATAAAAATATTTAATATAATTAGATCTTAT
GSPATP00019317001	TTTAGATTCATTAATTATAGTACAATACAAATAAAGATAATTAATTAAAA
GSPATP00019428001	TCAGCTTATTATAAAATAAGTATATTAATAAATTTGAATTACATAAATCTGCATTCATTGTTTGATGTCTCTATCT
GSPATP00019444001	CATATATTTAGTATATTAATAAATAATGCAATTAAGTCCA
GSPATP00019915001	TATATTACATACATTATACCAATATCAT
GSPATP00020598001	TAAATTATTATATACATTAAAAATATCTGTCAATAAATAATTATA
GSPATP00020719001	ATAGTATAATACGTACATTTGGATATATTAAA
GSPATP00020761001	GTTCAATACAAAGTACATTCATACACATACAATATAAATAACCTAATCATCATTA
GSPATP00021348001	TACATTAATACAATACATTAAATATAAATCAATAACAA
GSPATP00021462001	GATAATTACAGTATTATAATAAAATACATATGTACATTTAGAATA
GSPATP00021475001	TATATTATATGTACAATATATATAGATAGACAAATAATTA
GSPATP00021503001	GATCAATTTATCATAAGTATATTAAAAATATAAAATAAA
GSPATP00021544001	TATATATTATATAAGTACAATAAATAATGCAGACTCATTAATTATTTCTACTAATACTATTAATGAATAGCAATTATAAAATAAGAATATCGAATAT
GSPATP00003155001	TTATACATTTTAGTACATTCATATACATATATTAAATATTTTATCATAAAT
GSPATP00003160001	GTAGAGATAATAAAGTGTACATTTACAATAAAATATTTAAAATAATCAATTAA
GSPATP00021910001	GTTTAATACAAAGTACATTCATACACATACAATATAAATAACTAAATTATTATTGTAT
GSPATP00022814001	TATTATATAATATAAGTACAATATAAATTGCAGACTAATGTGAATGAATATAA
GSPATP00003520001	GTATATTAATCAAATATAATAATAATTAAAATA
GSPATP00003560001	AAACAATTTATTTTAAGCATAAGTACAATATTATCTATTTATATATCTTTATTTT
GSPATP00003609001	TTAATAACATACAGTAGATTATTTACATACAATAAAACAATTTAAATTAGCAATTATCAAA
GSPATP00003656001	AAAATGAACAACTTATATTCCTTTTTGTCAGTATATTAAGAATATTTATTAAATTTTATTA
GSPATP00003818001	TTATCGTGATTATTTAGTACAATAATAATAATTCAATAAATTATGGTTATAA
GSPATP00024207001	TCATCTTATTTTAGTACAATATTCATCATATAATAATATTTAATTATATCTAA
GSPATP00024334001	TGATTGAGTAGATTAATGTCAATACAGTATAATAAATACATTAATTTTTTAA
GSPATP00024904001	GCTCAATAATAATTTATCAAAGTACAATAATACATATTTATATCATATGCTATTTTCTTTAA
GSPATP00025096001	TTCCAATTATATTTGCATACATATAGTACAATATATATATATTTCATGAATGATGAGAA
GSPATP00025115001	TATTGATTATCTATAATCGTACAATAAAATTTA
GSPATP00025652001	TTTTATTACAATGTACATTCATAAACATACAATATAAATAATTAAAT
GSPATP00003984001	TACATTATATACATTAAAATAACATTTGTCAATGTCATTAGAATTATCTTTGGA
GSPATP00004094001	TTCTGAAAGTACATTTATTAAAGTAAAAAGCATAAAAAAATACATCTAATATTTAA
GSPATP00004098001	AAAATGTTACATTAATAAAATAGTATATTAACAAATTTATTATTTAATTATAA
GSPATP00025865001	TGTATATTATTACAGTATCAAAAATATTTTTA
GSPATP00025973001	AGTTATTATAACATATCGTACATTTAAATACATTAATCATTCAACATATAA
GSPATP00026152001	AGTTATTATAACATATCGTACATTTAAATACATTAATCATTGAA
GSPATP00027265001	TAAAATTTATATACATTAAAAACATCTGTCAAATACAAATATTTATATAAGAGAATCTGTTA
GSPATP00038968001	AAAGTAAAATTACATTACATTATTCAAATACAATAACAA
GSPATP00039499001	TTTCATCATCAATACATTAAATTGCATAATAATAGTACATCCTAGAAAA
148 ribosomal 3´UTRs wihtout exact or single-nuc degenerate GUACAUUA variants
P. tetraurelia_Gene_model	P. tetraurelia 3'UTR sequence
GSPATP00004325001	TGTATAATTATAAAAAGAAACAAATTTCATAATCTTTTTATATTAT
GSPATP00004337001	TATATATATTAAATATAAATCATAATAATAAAGTCTGAGAACGTAATTTTATTATATTTTGA
GSPATP00004499001	TTTAAAATTTGCAATATATATATAAGTATTAATCAACACATCAATTTAATTGTGCATTTTA
GSPATP00027576001	TGATTCATTAAAACATATCAGTATAGTACAAAATTATATATCTAATCATTCATTTT
GSPATP00027823001	TAATGATTATTAATTATTTCATATTATACACAAAATAATAATATCATCAGTTAAAAA
GSPATP00028016001	TAGTATATGATAGTATAATAAATAAACATACATAGCCACATGTTCAATAAATTAAA
GSPATP00028544001	GTATAAACATAATTCAGATTCATTATTCAAACTTTAAAAA
GSPATP00004663001	TTGTTAGAATAATCACATCATATATTAAATTAAAGTATTTTAGTTTAGT
GSPATP00029339001	GTGACAAAGTCATTTTATTGCATAGTAAAATATATATATATATAAATATATCTATTATTTTTT
GSPATP00029369001	AATATAATACAATAAGTATATCTATTCATCAATATTTTATTAATATTTATTAAA
GSPATP00029675001	GATAATAATAGTATAATAAGACATATATTAAGTATTTTATCAAAGAATTTATTTTC
GSPATP00029688001	TGATTAACATAAGTTTATTAAATATTCAAATATATTCATATCATTAATATA
GSPATP00029718001	AATATTATAATAACATAATGTACAATTAAATATTGAGTAATGT
GSPATP00029796001	AGAATGATTATTTAGTAAATAGAAGTTCAATTAGATTTTTTAATCCAAAAAA
GSPATP00030445001	ATTTGAGAAATGATGTTGTAGAGATTTTATTATGCATAATAATTTAAATATTAAGTTTAAAA
GSPATP00005335001	CGCATATAGTATAATACAATATATACAATTAATTTATTAACTTATAAAAAA
GSPATP00031594001	GAATATTTATCTGTACAACATATAAAATGTATAATAATGGATTACAACAA
GSPATP00031608001	TAGTATATTTGACAGTATAATAAATAACACATGGCCATATTTCAATATTCGCACTGC
GSPATP00031764001	AAAAGTAAAATACACATACAGTAAAATAAATGTACATATTAATTAAAATAT
GSPATP00031832001	TAAAGTATAGTAAAAATAATAATATAAAATA
GSPATP00032097001	GTTATTCATATAATT
GSPATP00005613001	GAATTCTACATAAAGAAGATTGAATAAAAGAAAAAATGATATCATATTAGTACAT
GSPATP00032518001	GTCTTGAATAATATAAATTCCATGTATAGAATAAACATGATTGTTA
GSPATP00032549001	TGATATATTTTGCATATACTCAAGTACAATTAAAAACAACAAAAACATCCCCCAAA
GSPATP00032567001	TACATTTATACAACAAT
GSPATP00032840001	TGATTCATTAAAACATATCAGTATAGTACAAAATTATCTATCTAATCATTTA
GSPATP00033240001	TACATTACACATTACAATATAAATCACAAATATTTCATTTTTGCAAA
GSPATP00033549001	AATTTTTGTTTATGTTAATAATCAATTGTATGAATGAGATATTTATACTCAAA
GSPATP00033610001	TGAGCTTAATCATATTAATTGTATAATAAATACATACAATATTTCCCCAA
GSPATP00005872001	TGATTTTAACATCCTCAACATATAAAAATATTCAGA
GSPATP00005907001	TCAGCTTTTTGAAATATTAATAAAAAATATGCACATTTATATACTATTCCAATA
GSPATP00006066001	TTCTTACAATATAACATCAAATACATATATATTTTTTAGATTATAATTATTTTTA
GSPATP00033870001	TACATTTATACAACAATGAAAAAATAATAACAATCAATGTTCTGACTGCAAAGGTTCGACCAATTGATCAATAATCA
GSPATP00033888001	TGATATATTTTGCATATACTCAAGTACAATTAAAAACAACAAAAACATCCCCCAAA
GSPATP00034954001	AATATTTGTGCATTTTCAATTAAGAATTCTTAATATCTCTTATTA
GSPATP00035112001	GTTATTCATATAATTTCATAGTAAATAAAATGCATATTATTAT
GSPATP00006230001	TCATCAGTATAATAACATTAAATATATTATTGAACAATTTATCATATAGCATTGA
GSPATP00006327001	TATATATTACACAAGTATAATAAAATAAGAGATAATTTGACTTCA
GSPATP00006370001	TACAGTATTATCAACATATAATAAAAAATATTGAAAATATTTTATAA
GSPATP00006502001	GGCTATATTAATAGTAGTATAATATCCTAATATTCAATGTTTAAA
GSPATP00035275001	TGAATTTATTACAGTATAAACAAAATAGTACATATATTAATATAAGAGAGAA
GSPATP00035292001	TATTTTAAAAGTATAGTACATATTTACGAACAAAATAGATAATTATGAATT
GSPATP00035317001	GAGTATTTTAATAAAAAATAAGTTATTTATAA
GSPATP00035378001	TTTATTTTTAGTATAATATATTATCTATATTTAATATACA
GSPATP00035533001	AATGTTAGTGAGTACTTCTGCAAATGGATTCAATGTATTTAAACCAACATTAGATGAAGAGGAATAGAAATCAGAGCAGTCTGAAGAAGATTAATCTTAAATTCCTGTTATCAAAGAAGAAGACCTAAATAAATATTTTTAGTAAATGTCAATCCAATGAAATATTTGTTTATTAATAATCATTTGTGTATTATAACAT
GSPATP00035674001	AATATAATACAATAAGTATATCTATACATCAATATTTAATATTAA
GSPATP00035960001	TGATTACTATAAGTATTTAGTTTTGTTAATAGAAATTATTCGAACTTTA
GSPATP00036240001	GTCATGATCAACATTATTACATGTACAAATTAACACCCAATACTCGTTTTA
GSPATP00006569001	ATTTATAATAATACACATTAAATATT
GSPATP00006715001	TTTCATTTGTTCAATATTAGACACACACACATAAATTATATATATAAGAAGTATAA
GSPATP00006825001	TTTATTACATAAGTATAATTGCATTAAGAAATGTA
GSPATP00036551001	TTTATATTTAGTATAATATATAATTTATATTGAATATACA
GSPATP00037044001	TATATTACAGTATAAAGAATAGTACATATATAATATTAACAAATTATTTATTATGTTTAAT
GSPATP00037070001	TAATTCTAAAGTATAGTACACATTTACATAAAATATTAAATAATTCATTT
GSPATP00037157001	AATATAATACAATAAGTATAATAAGATAATCATTTATCTATTTTTATAA
GSPATP00037379001	TTATTCTAAAGTATAGTACACATTTACATAAAATATTAAATAATTCATTTCATTAAA
GSPATP00037880001	TGCATCATATAATAATATACAAACACAATAGTCTTTATGGAAATCACAACAAAAA
GSPATP00038120001	TAATATATTAAACAATATTTAAATATTCATAATAAA
GSPATP00038136001	ATAATCATGCTTTTAAAAATAATGCATTAATTCTACATCATTTCTT
GSPATP00007405001	TTATGATTATCATTAGTATAGTAAATACATATTGTATATCCAAGACCTA
GSPATP00038367001	TCAATTTAATTGGTTTAACAACTAAATCCATCTATATATCTGCATTCATTTGCTATTAAGTT
GSPATP00007693001	GAAAATATAATAAGATAATGTACAATTAGAAAATTAAGTAA
GSPATP00008039001	TGTTTACTATAAGTATGTAAATTTTGTAAATAGAAATTATT
GSPATP00008612001	GCAAACCATTAGCTATTTGTCAGTATATTTAATCAACAGATCATTTTTTG
GSPATP00009082001	TACATATAGTATAATACAACATATATATATAGTAAACTGGGAATTA
GSPATP00009517001	TCACATTACAATATATTAATATTAAAATATAATAATCAGTTAATGCTAAATAAAA
GSPATP00009654001	TATATATTACATAAGTATAATATAAAATAAAGAAACGTAAACA
GSPATP00009667001	TTATATCATATATTGTTTTATTTATGTTTGCAAACTGTTCTGTAACAGGTTTAAAATAAA
GSPATP00009683001	TACAGTATTATCAACATATAATAAAAAATATTGAAAATTTATATAAATGTGTCAAGTCTTCTTCTAACTCATTGTTCATTTTTAATGCTTCCAAAATCAAAGTGATCTTCAGCAAACTCATCAAATCTACTATTCTTCGAAAAATCAACTGGAATAATGAGCTGTTCCTATTTAATACATGTTTAAATAAAATCCGACATCAAAAATGTTTTATCATACTCTGAAAAAAAATGCTCTTCTCCTTTTACCTTTTAA
GSPATP00009809001	GGCTATATTAATAGTAGTATAATATTTTAATATTCCAATGTGTTAA
GSPATP00009885001	TAAAATATATTAATATTATGTAAAGTACATGTACAAGGAATGCGTTTAAATTAATTAAATTA
GSPATP00010800001	CGTGTTTTTGATATAATAATTACAATATTAAATCGATCATCTAAATTAACCTCATC
GSPATP00010830001	TAACTATTGTATCCACTATTCTTATTTAAAGTTGTGTAAA
GSPATP00010953001	TTTTACAATATAAAACGTATACAATATTCGGATTATTCAGTTATTT
GSPATP00010990001	TAAATAAAT
GSPATP00001149001	TTTGTTAGAATAATCGTATAATATAAATATATCAATGGTTGTAA
GSPATP00011052001	TCATCAGTATAATAATATTAAATATATCATCTAATAA
GSPATP00011124001	TATAATAAAGTATAATATAAAATATATTTATTATTGTAATTCTTGA
GSPATP00011160001	TCAAACATATCAAAATATAATATAAAATAAGAGAATTGTAAATAACTATTTCTAA
GSPATP00011301001	TCAATTTCATTGGTTTAATAACTAAATACATCT
GSPATP00011345001	TATTAAAGATAAGAATATTAATTTTAA
GSPATP00011509001	TCAAACATATCAAAATATAATATAAAATAAGAGAATTGTTGATAATTCTTCCTA
GSPATP00011553001	TATAATAAAGTATAATATAAAATATATTTATTATTGTAATTCTTTATC
GSPATP00011638001	TAATCAGTAAAATAATATTAAATATATCATCTAATAA
GSPATP00012048001	TTTTGTTATTTTTTCTGTACAGTTAATCAATCAATAATCACGAAAAA
GSPATP00013068001	TTTATAAAACATAAAGAACATCAACACCTGTCAATATTATTGTAAAA
GSPATP00013511001	TGTTTTTTATTTTGCATATACTCAAGTACAAATTAACAAAAACAACACCACATAAAATAA
GSPATP00013551001	GTTAGAATATAAATACAATATGCATATATTTTAATATTTTATATCACTTTTTT
GSPATP00013965001	TACATTACACATTACAATATAAATCATAAATATTTCATTTTTGCAAA
GSPATP00014084001	TAGTATATGATAGTATAATAAATAAACATACATAGCCACATGTTCAATAAATTAAAAGCA
GSPATP00014205001	ATTATAATATCATAAGTATAATAATATAGTAATTTGACAAAAAATACTTTTA
GSPATP00014291001	CGTGTCTTTGATATAATAATAACAATATTTAATCGTATATCTAAATTTCC
GSPATP00014321001	GTTAAATTGTATCCGACTTTCCTTATT
GSPATP00014435001	TTTTACAATATAACACGTATACAATAATTGGATTATTCAGTTATTT
GSPATP00014650001	TTCTTACAGTATAAAATCAAATACATATATATATATTAATTATTCAA
GSPATP00014816001	TAGCTTTAATGTCCTTAACATATAAAATAGTCAGATTTCTTTC
GSPATP00014860001	AAATTATAAATGCATATTAAAATATTCTAATACATAAATGAAAACACCCTTT
GSPATP00015022001	AAAAGTAAAATACACACATACAGTAAATAATATGTACATATTAATTAAAATA
GSPATP00015092001	TAAAGTATAGTATAAATAATAATATAAAATAAAATGAGTTTATTAGAGAAA
GSPATP00015290001	TTATGATTATCATTAGTATAGTAAAATACATATAGTATATCGACCAATAAGATTTCAAA
GSPATP00015480001	TTTTTTTATTTTTTTGTATACTCAAAGTACAATTAATCAGTCAATTTACACTA
GSPATP00015512001	GTTAGAATATAAATACAATAATGCATATATCTTAATATTTATAAATACCTTATTTTAAAA
GSPATP00015788001	TGATGAAAATTAAGTATTCATTTTATGCACAAAATAATAAAATATAATAAATTACAAATA
GSPATP00002102001	ATTTATAATAACACATATTAAATATT
GSPATP00002259001	TTTCATTTGCCCAATATAAGAAACATATATATTAAATTATATATATAAA
GSPATP00002361001	TTTATTACATAAGTATAATTGCATTAAGAAATGTA
GSPATP00016790001	TGTTTTTTTTTATGCATATACTCAAGTACAAATTAACAATAACAACACCACATAAAATAAT
GSPATP00016833001	GTTAGAATATAAATAAAATAATGCATATATTTTAATATTTTATAT
GSPATP00017004001	GAGTATTTTTAATAAAAAATATATTATTAATAAAATCAAAATCAA
GSPATP00017030001	TATTTTAAAAGTATAGTACATATTTACAAACAAAATAGATAATTATGAATT
GSPATP00017048001	TGAATTTATTACAGTATAAACAAAATAGTACATATATTAATATTGTAAAGATTAAAA
GSPATP00017162001	GTGACAATTATATTACACAGTAAAATATATTCAAATTTATCCTATATATTTTATCTATATGAA
GSPATP00017785001	TACATTACATATTACAATATCAAATAGACAAT
GSPATP00018291001	TTATATTATCTTTAATAGATTATATATAATATTTTCAATTA
GSPATP00018553001	GTGACAATTATATTACACAGTAAAATATATATATATTCAAATTTATCCAAATTATTTTTATC
GSPATP00019018001	TGTATAATTATAAAAAGAAACAAATTTTATAATCTTTTATA
GSPATP00019019001	TATATTAAAAGTATAGTAAACATTTAAGATA
GSPATP00019203001	TTTAAATTTGCAATATATAACATAAATTAATCTATGCATCAATGTTATTTAACA
GSPATP00002870001	TTTGTTGAAATAATCACATAATAAATATATTAAATTATTTGATTTGTTTAATGTCCT
GSPATP00019907001	GAAAATTATTTGTTTTTAAATAAA
GSPATP00019962001	TAATTATTAAATATATGAATGGATAATTATTCATAAAA
GSPATP00019972001	TCACATTACAATATATTAATATTAAAATATAATAATCAGTTAATGCTAAATAAAA
GSPATP00020144001	TATCAATGTATTCTAATATATAAAATAATTAATCATGTCTTCAGATT
GSPATP00020499001	TAAAATATATTATAATTATGTAAAGTACATGTATGTCAATTAGTTTATTTTTATATATAAA
GSPATP00020655001	ATATGATCATCTAGTACACATATATAACATTAAAGTAATTAGGCATAAAAAATTTTAA
GSPATP00020754001	CTTTGAAAATTTATTAATAAAAAGTG
GSPATP00002958001	TTTGTTAGAATAATCATATCATATATTAAATTATCGTATTTTAACATA
GSPATP00021967001	TTAGTGTACAATTGGATATATTAAACATTTTTAATTATTGAATTTCTTGTAAATCTAATAAATCTAATTTTGGCAA
GSPATP00022135001	TATCAAATATATTATTTTACAGTACACAATAATTGCATTTACATTCAAATAACTTCC
GSPATP00022372001	TATCAATGTATTCTAATATATAAAATAATTAATCA
GSPATP00022711001	GATAATTATAGTATAATAAGTCATATATTAAGTATTTTATTAAAGAATTTATTTTC
GSPATP00022723001	TGATTCACATAAGTTTAATAAATATTCAAATAAATTCATATCATTAATATA
GSPATP00022753001	AATATTATAATAAAATAATGTACAATTAATTATTTGAGTAAA
GSPATP00023080001	TGTTTATTATTAAAAT
GSPATP00023119001	CCTAAATGACTATATATGGTTATGTTG
GSPATP00023827001	TGAGCTTAATAATATTAATTGTATAATAAAAACATACAATATTCCCCAATTATTATATTTA
GSPATP00024279001	TCATTGTTATAATATACATTCTATAAGTGCATATCTTATATTCTTTTT
GSPATP00024549001	GTTTGAGAAAGGTTTTAGAGAAATTAATTATGCATACATAATAATTTAGACATTAAGTTTTATATTTTGCA
GSPATP00024762001	GTGACAAAGTCATTTTATTGCATAGTAAAATATATATAAATATATCTATCCTTTCTTA
GSPATP00025135001	GTATTCATTAAGTTTCATGTATATTCAATAATTGTATAAATTTCTTATA
GSPATP00025180001	TGCATTTAGTATAATACAATATTATTTATTTACAATTTATTTATTAA
GSPATP00025416001	GAATATTTATCTGTACAACATATAAAAAGTATAATAATGGATCATTAAAAACAC
GSPATP00025430001	TAGTATATCACAGTATAATAAATAACACATCGCCACATTTCAATATTCTCAC
GSPATP00003885001	TAAAATATATTAATATTATGTAAAGTACATGTACAAGGAATGCGTTTAAATTTATTAAATTA
GSPATP00025954001	TTTATATATATATTCAAATTAGATCAATATCTCCATAA
GSPATP00026131001	TTTATATTATATATGTTATCAAATTATATTAATATCTCC
GSPATP00027223001	ATATGATCATCTAGTACATATATATAATATATTAAATTAATTAGGCAAAATAAAAT
GSPATP00027357001	TAAAATATATTATAATTATGTAAAGTACATGTATGCCAATTTGTTTATTTTATATATAAAA
62 ribosomal 3´UTRs without DUAYAWUW motif
P. tetraurelia_Gene_model	P. tetraurelia 3'UTR sequence
GSPATP00004499001	TTTAAAATTTGCAATATATATATAAGTATTAATCAACACATCAATTTAATTGTGCATTTTA
GSPATP00027576001	TGATTCATTAAAACATATCAGTATAGTACAAAATTATATATCTAATCATTCATTTT
GSPATP00027823001	TAATGATTATTAATTATTTCATATTATACACAAAATAATAATATCATCAGTTAAAAA
GSPATP00028544001	GTATAAACATAATTCAGATTCATTATTCAAACTTTAAAAA
GSPATP00029339001	GTGACAAAGTCATTTTATTGCATAGTAAAATATATATATATATAAATATATCTATTATTTTTT
GSPATP00029688001	TGATTAACATAAGTTTATTAAATATTCAAATATATTCATATCATTAATATA
GSPATP00029796001	AGAATGATTATTTAGTAAATAGAAGTTCAATTAGATTTTTTAATCCAAAAAA
GSPATP00030445001	ATTTGAGAAATGATGTTGTAGAGATTTTATTATGCATAATAATTTAAATATTAAGTTTAAAA
GSPATP00031764001	AAAAGTAAAATACACATACAGTAAAATAAATGTACATATTAATTAAAATAT
GSPATP00031832001	TAAAGTATAGTAAAAATAATAATATAAAATA
GSPATP00005613001	GAATTCTACATAAAGAAGATTGAATAAAAGAAAAAATGATATCATATTAGTACAT
GSPATP00032518001	GTCTTGAATAATATAAATTCCATGTATAGAATAAACATGATTGTTA
GSPATP00032567001	TACATTTATACAACAAT
GSPATP00032840001	TGATTCATTAAAACATATCAGTATAGTACAAAATTATCTATCTAATCATTTA
GSPATP00033549001	AATTTTTGTTTATGTTAATAATCAATTGTATGAATGAGATATTTATACTCAAA
GSPATP00005872001	TGATTTTAACATCCTCAACATATAAAAATATTCAGA
GSPATP00005907001	TCAGCTTTTTGAAATATTAATAAAAAATATGCACATTTATATACTATTCCAATA
GSPATP00033870001	TACATTTATACAACAATGAAAAAATAATAACAATCAATGTTCTGACTGCAAAGGTTCGACCAATTGATCAATAATCA
GSPATP00034954001	AATATTTGTGCATTTTCAATTAAGAATTCTTAATATCTCTTATTA
GSPATP00035292001	TATTTTAAAAGTATAGTACATATTTACGAACAAAATAGATAATTATGAATT
GSPATP00035317001	GAGTATTTTAATAAAAAATAAGTTATTTATAA
GSPATP00035533001	AATGTTAGTGAGTACTTCTGCAAATGGATTCAATGTATTTAAACCAACATTAGATGAAGAGGAATAGAAATCAGAGCAGTCTGAAGAAGATTAATCTTAAATTCCTGTTATCAAAGAAGAAGACCTAAATAAATATTTTTAGTAAATGTCAATCCAATGAAATATTTGTTTATTAATAATCATTTGTGTATTATAACAT
GSPATP00035960001	TGATTACTATAAGTATTTAGTTTTGTTAATAGAAATTATTCGAACTTTA
GSPATP00036240001	GTCATGATCAACATTATTACATGTACAAATTAACACCCAATACTCGTTTTA
GSPATP00006715001	TTTCATTTGTTCAATATTAGACACACACACATAAATTATATATATAAGAAGTATAA
GSPATP00037070001	TAATTCTAAAGTATAGTACACATTTACATAAAATATTAAATAATTCATTT
GSPATP00037379001	TTATTCTAAAGTATAGTACACATTTACATAAAATATTAAATAATTCATTTCATTAAA
GSPATP00038136001	ATAATCATGCTTTTAAAAATAATGCATTAATTCTACATCATTTCTT
GSPATP00007405001	TTATGATTATCATTAGTATAGTAAATACATATTGTATATCCAAGACCTA
GSPATP00038367001	TCAATTTAATTGGTTTAACAACTAAATCCATCTATATATCTGCATTCATTTGCTATTAAGTT
GSPATP00008039001	TGTTTACTATAAGTATGTAAATTTTGTAAATAGAAATTATT
GSPATP00009667001	TTATATCATATATTGTTTTATTTATGTTTGCAAACTGTTCTGTAACAGGTTTAAAATAAA
GSPATP00010830001	TAACTATTGTATCCACTATTCTTATTTAAAGTTGTGTAAA
GSPATP00010990001	TAAATAAAT
GSPATP00011301001	TCAATTTCATTGGTTTAATAACTAAATACATCT
GSPATP00011345001	TATTAAAGATAAGAATATTAATTTTAA
GSPATP00011638001	TAATCAGTAAAATAATATTAAATATATCATCTAATAA
GSPATP00012048001	TTTTGTTATTTTTTCTGTACAGTTAATCAATCAATAATCACGAAAAA
GSPATP00013068001	TTTATAAAACATAAAGAACATCAACACCTGTCAATATTATTGTAAAA
GSPATP00013511001	TGTTTTTTATTTTGCATATACTCAAGTACAAATTAACAAAAACAACACCACATAAAATAA
GSPATP00014321001	GTTAAATTGTATCCGACTTTCCTTATT
GSPATP00014816001	TAGCTTTAATGTCCTTAACATATAAAATAGTCAGATTTCTTTC
GSPATP00014860001	AAATTATAAATGCATATTAAAATATTCTAATACATAAATGAAAACACCCTTT
GSPATP00015022001	AAAAGTAAAATACACACATACAGTAAATAATATGTACATATTAATTAAAATA
GSPATP00015092001	TAAAGTATAGTATAAATAATAATATAAAATAAAATGAGTTTATTAGAGAAA
GSPATP00015290001	TTATGATTATCATTAGTATAGTAAAATACATATAGTATATCGACCAATAAGATTTCAAA
GSPATP00016790001	TGTTTTTTTTTATGCATATACTCAAGTACAAATTAACAATAACAACACCACATAAAATAAT
GSPATP00017030001	TATTTTAAAAGTATAGTACATATTTACAAACAAAATAGATAATTATGAATT
GSPATP00019019001	TATATTAAAAGTATAGTAAACATTTAAGATA
GSPATP00019203001	TTTAAATTTGCAATATATAACATAAATTAATCTATGCATCAATGTTATTTAACA
GSPATP00019907001	GAAAATTATTTGTTTTTAAATAAA
GSPATP00019962001	TAATTATTAAATATATGAATGGATAATTATTCATAAAA
GSPATP00020144001	TATCAATGTATTCTAATATATAAAATAATTAATCATGTCTTCAGATT
GSPATP00020655001	ATATGATCATCTAGTACACATATATAACATTAAAGTAATTAGGCATAAAAAATTTTAA
GSPATP00020754001	CTTTGAAAATTTATTAATAAAAAGTG
GSPATP00022372001	TATCAATGTATTCTAATATATAAAATAATTAATCA
GSPATP00022723001	TGATTCACATAAGTTTAATAAATATTCAAATAAATTCATATCATTAATATA
GSPATP00023080001	TGTTTATTATTAAAAT
GSPATP00023119001	CCTAAATGACTATATATGGTTATGTTG
GSPATP00024762001	GTGACAAAGTCATTTTATTGCATAGTAAAATATATATAAATATATCTATCCTTTCTTA
GSPATP00025135001	GTATTCATTAAGTTTCATGTATATTCAATAATTGTATAAATTTCTTATA
GSPATP00025954001	TTTATATATATATTCAAATTAGATCAATATCTCCATAA
